# Supplementary material for: Comprehensive micropollutant screening using LC-HRMS/MS at three riverbank filtration sites to assess natural attenuation and potential implications for human health
Source: Water Res X. 2018 Nov 2;1:100007. doi: 10.1016/j.wroa.2018.100007 (PMC6549901; doi:10.1016/j.wroa.2018.100007)
Supplement: Multimedia component 2 [file mmc2.xlsx]

## Sheet: Sheet1
Table S7: Limits of quantification (LOQ), and concentrations of all detected MPs [ng/L] in river water, piezometer, and well house samples collected in December 2013. Compounds not detected in recovery samples were annotated by “nd”. No entry means that the compounds was not detected in the sample, # interference. Compounds in bold were quantified via an isotope labelled internal standard.
				Concentrations [ng/L]
						Birs						Ergolz				Frenke
		LOQ	LOQ		Transect A		Transect B
Compound	CAS-Nr	41.A.4	24h Birs	24h Birs	24.J.28	24.A.8	24.J.26	24.A.2		24h Ergolz	35.L.1	35.L.2	41.J.1	41.A.4		24h Frenke	33.A.2
1-(3-Chlorophenyl)-piperazine	6640-24-0	3.4	1.9
1-(3-Trifluoromethylphenyl)-piperazine	15532-75-9	1.8	1
1-3-Dimethyl-2-imidazolidinone	80-73-9	6.3	5
18-beta-glycyrrhetic acid	471-53-4	4.1	1.2
1-Benzylpiperazine	2759-28-6	1.8	1.6
1-Hydroxy-Benzotriazole/4-Hydroxy-Benzotriazole	2592-95-2/26725-51-9	3.2	2	7.8						9						5.3
1-Methyl-Benzotriazole	13351-73-0	2.1	1.6
2 -2 -Difluorodeoxyuridine	114248-23-6	8.6	9.3
2 -3 -di-O-acetyl-5 -deoxy-5-fluorocytidine	161599-46-8	21	11
2-4-D	94-75-7	3.3	4.1
2-4-dimethylphenylformamide	60397-77-5	37	31
2-6-Dichlorbenzamide	2008-58-4	0.8	0.8	4.6	1.6		4.1			4.6	4.5	4.9	3.1	3		2.7	1.5
2-Amino-4-methoxy-6-methyl-1-3-5 triazine	1668-54-8	0.7	0.5
2-Aminobenzimidazole	934-32-7	10	8.1
2-Aminosulfonyl-benzoicacid-methylester ( Methyl-2-(aminosulfonyl)benzoate)	57683-71-3	7.7	5.3
2-Imidazolidinethion	96-45-7	nd	nd
2-Naphthalinsulfic acid	120-18-3	nd	nd
2-n-Octyl-4-isothiazolin-3-one (OIT)	26530-20-1	1.3	1.3
3-5-dibromo-4-hydroxybenzoic acid	3337-62-0	2.9	2.2
3-Phenoxybenzoic acid	3739-38-6	1.2	1.2
3-Phenoxybenzyl methanol	13826-35-2	nd	nd
4-(Trifluoromethyl)phenol	402-45-9	3	3.1	5.3	4.4					4.5	5.7	3.8		5.7		4.9	4.7
4-4 -Dinitrostilben-2-2 -disulfonsaeure (DNS)	128-42-7		190
4-4-dimethyloxazolidine	51200-87-4	nd	nd
4-5-Dichloro-2-n-octyl-isothiazol-3(2H)-on (DCOIT)	64359-81-5	1.3	0.8
4-Acetamidoantipyrin ( N-Acetyl-4-Aminoantipyrine 4-AAA)	83-15-8	6.8	6.5	69			16			83	41	33	8.3			56
4-Aminopyrin (4-Aminoantipyrine 4-AA)	83-07-8		40
4-Dimethylaminoantipyrine (Aminopyrin)	58-15-1	4.5	5.4
4-Formylaminoantipyrine (4-FAA)	1672-58-8	3.3	2.1	22	2.9		13			38	30	34	44			22	3.1
4-Isopropylaniline	99-88-7	9.9	17
5-5-Dimethylhydantoin	77-71-4	nd	nd
5-Chloro-2-methyl-4-isothiazolin-3-on (CMI)	26172-55-4	1.2	1.1
5-Fluoro Cytosine	2022-85-7	6.1	4.4
5-Fluorouracil	51-21-8	12	4.4
5-Methyl-Benzotriazole	136-85-6	0.5	0.5	69	21	9.3	39			100	91	88	47	81		65	36
6 2 fluorotelomer		nd	nd
8 2 fluorotelomer		nd	nd
Acamprosat	77337-76-9	nd	nd
Acemetacin	53164-05-9	4.5	6.8
Acesulfame	55589-62-3	0.4	0.3	480	530	480	720	1000		550	650	620	640	650		310	180
Acetamipride	160430-64-8	8.3	6.4
Acetazolamide	1424-27-7	0.7	0.8	3.2						2.3
Acetochlor	34256-82-1	6.1	6.3
Acetochlor-ESA	187022-11-3	1	0.8
Acetochlor-OXA	194992-44-4	9.5	8.8
Adenosine	58-61-7	9.6	17			98				54						78
Alachlor	15972-60-8	4.9	4.7
Alachlor-ESA	142363-53-9	1	0.8
Alachlor-OXA	171262-17-2	9.4	8.8
Albuterol	18559-94-9	1.5	0.9
Aldicarb	116-06-3	nd	nd
Aliskiren	173334-57-1	24	1.3	24						53	27	26				11
Allopurinol	315-30-0	nd	nd
Amantadine	768-94-5	1.9	1.7
AMDOPH	519-65-3	1.9	1.1
Amidosulfuron	120923-37-7	1.7	1.3
Amisulpride	71675-85-9	0.7	0.8
Amitriptylin	50-48-6	1.8	1.2
Amphetamine	300-62-9	4.4	4.5
Aspartame	22839-47-0	3.2	4.2
Asulame	3337-71-1	9.4	26
Atazanavir	198904-31-3	5	6.4
Atenolol	29122-68-7	1.1	0.9	13						14						5.8
Atenolol-desisopropyl	81346-71-6	9.4	10
Atenolol acid (Metoprolol acid)	56392-14-4	3.3	3.8	46			8.8			55	37	35	7.1			21
Atomoxetin	83015-26-3	1.7	1
Atorvastatin	134523-03-8	8.5	7.7
Atratone	1610-17-9	1	0.9
Atrazine	1912-24-9	6.3	4.8	25	12	8.5	5.1	7.9		16	3.4	19	4	54		22	46
Atrazine-2-Hydroxy	2163-68-0	0.4	0.4	0.7	1.1	1.6	7.6	10		1.1	1.1	1.1	9.5	2.6		0.8	0.8
Atrazine-Desethyl	6190-65-4	4.4	4.8	6.6	7.1	7.3	5.3	7.1					5.6	9
Atrazine-desethyl-2-hydroxy	19988-24-0	1.2	1.1
Atrazine-Desisopropyl	1007-28-9	3.5	4.4
Atropine	51-55-8	1.5	1.3
Azamethiphos	35575-96-3	9.4	9.3
Azithromycin	83905-01-5	0.8	1.2
Azoxystrobin	131860-33-8	1.9	1.2			3.2										1.6
Azoxystrobic acid	1185255-09-7	1.2	1.2
Benproperine	2156-27-6	1	0.8	1.8						1.2	1.3	1.1				1.1
Bentazone	25057-89-0	0.4	0.4	0.7			0.6			0.7	0.6	0.8	0.5
Benthiavalicarb-isopropyl	177406-68-7	6.1	7
Benzisothiazolin-3-on (BIT)	2634-33-5	9.3	10			41										8.9
Benzophenon 3 ( 2-Hydroxy-4-methoxybenzophenon)	131-57-7	5.1	5.5	4.6												6.6
Benzothiazole	95-16-9	nd	nd
Benzotriazole	95-14-7	3.5	4.2	160	75	72	100	100		210	120	130	68	62		160	49
Benzoylecgonine	519-09-5	0.6	0.4	5.9			2.6
Betamethasone	378-44-9	2.1	1.8
Betamethasone 21		9.2	8.7
Bexarotene	153559-49-0	nd	nd
Bezafibrat	41859-67-0	0.8	0.8	3.9		4.9				2.7				1.6		7.3
Bicalutamid	90357-06-5	1	0.9
Bifenox acid	53774-07-5	6.8	6.4
Bisperfluorooctylphosphate (6 2diPAP)	n.a.	nd	nd
Boscalid	188425-85-6	14	18
Bromazil	314-40-9	14	9.5
Bromochlorophene	15435-29-7	nd	nd
Bromoxynil	1689-84-5	0.8	0.7
Bronopol	52-51-7	7.7	6.7
Bufexamac	2438-72-4	13	8.8
Bupivacaine	15233-43-9	2.3	2
Bupropion	34911-55-2	1.5	1.1
Caffeine	58-08-2	4.1	4.2	190	12	#	52	76		69	10	5.4		5.6		570	5.8
Candesartan	139481-59-7	0.5	0.5	12	4.3	1.6	9.3	3.7		22	22	24	11	18		6.2	3.8
Capecitabin	154361-50-9	1	0.7
Carbamazepine	298-46-4	1	0.8	10	5.6	6	12	9.5		28	29	26	23	41		19	29
Carbamazepine-10-11-dihydro-10-11-dihydroxy	58955-93-4	11	9	27			15			39	35	36	23	8.6		34	12
Carbamazepine-10-11-epoxid	36507-30-9	4	3.8					3.2									8.9
Carbendazim	10605-21-7	0.3	0.3
Carbetamid	16118-49-3	23	18
Carbofuran	1563-66-2	8.5	6.8
Carisoprodol	78-44-4	9.4	6.9
Cathine	492-39-7	24	32
Cefalexin	14101-75-8	24	110
Ceftazidime	78439-06-2	nd	nd
Celiprolol	56980-93-9	0.8	0.8	4.2			1.1
Cetirizine	83881-51-0	4.2	4.3			11				180
Chlorfenvinphos	470-90-6	5	6.2
Chloridazon	1698-60-8	0.7	0.7
Chloridazon-desphenyl	6339-19-1	15	6.5	22	14		22	6.7		14	15	14	13	20			10
Chloridazon-methyl-desphenyl	17254-80-7	0.5	0.4	8.8	6	4.4	7.9	5.9		7.8	8.3	7.5	8.8	16		4.2	3.6
Chlorothalonil-4-hydroxy-Carbonsaeureamid (TP611968)		0.8	0.7
Chlorpyrifos	2921-88-2	12	13
Chlorpyrifos-methyl	5598-13-0	15	200
Chlorthalidon	77-36-1	3.5	3.7													4.1
Chlortoluron	15545-48-9	0.5	0.4				0.9	1		0.6	1.6	1.4	1.9	1.2
Cilastatin	82009-34-5	12	19
Ciprofloxacin	85721-33-1	1	0.9
Citalopram	59729-33-8	1	0.9	2.4						4.1
Clarithromycin	81103-11-9	4.7	4.8	9.3						8.2		4.5
Climbazol	38083-17-9	2	1							2.5
Clindamycin	18323-44-9	1.2	1.5
Clofibric acid	882-09-7	3.4	4.1
Clomazon	81777-89-1	11	0.6
Clopidogrel carboxylic acid	144457-28-3	0.5	0.4	5.6						6.9	2.6	2.9				2.1
Clothianidine	210880-92-5	4.8	4.3
Clotrimazole	23593-75-1	74	48
Clozapin	5786-21-0	0.7	0.5
Cocaine	50-36-2	5	4.3
Codeine	76-57-3	0.7	0.8	4.8		1.7				3.6						2.2
Corticosterone	50-22-6	13	14
Cortisone	53-06-5	13	16
Crotamitone	483-63-6	1.4	1.1
Crotethamide	6168-76-9	9.4	14
Cyclamate	100-88-9	3.6	2.1	27		4	3.5	0.8		6.1						3.4
Cyclophosphamide	50-18-0	4.1	4.1
Cycloxydim	101205-02-1	47	140
Cymoxanile	57966-95-7	24	40
Cyproconazole	94361-06-5	8.2	7.4
Cyprodinile	121552-61-2	7.3	1.2
Cyromazin	66215-27-8	1.1	1.1
Cytarabin	147-94-4	25	15
D617	34245-14-2	2	1.5							3.2	6.9	5.4	3.5
Darunavir	206361-99-1	7.2	8.3
Deferasirox	201530-41-8	6.2	8.3
Desmedipham	13684-56-5	44	8.6
Dexamethasone	50-02-2	2.1	1.8
Dexamethasone-21-acetat	1177-87-3	9.3	8.7
Dextromethorphan	125-71-3	1.4	0.9
Diatrizoic acid (Amidotrizoic acid)	117-96-4	39	42				18			83	92	83	65	74
Diazepam	439-14-5	0.4	0.5
Diazinon	333-41-5	0.9	0.7
Diazoxon	962-58-3	nd	nd
Dibucaine	85-79-0	1.4	0.9
Dicamba	1918-00-9	3.3	5.1
Dichlorprop	120-36-5	0.8	0.8
Dichlorvos	62-73-7	6.1	6.6
Diclofenac	15307-86-5	1	1.2	32		3.1				55	9.3	8.6				24
Didanosin	69655-05-6	nd	nd
Dienogest	65928-58-7	2.4	1.9
Difenoconazole	119446-68-3	1.4	1.4
Diflufenican	83164-33-4	20	11
Diglym	111-96-6	nd	110
Dihydrocodeine	125-28-0	0.8	0.6
Diltiazem	33286-22-5	1	1							1.3
Dimefuron	34205-21-5	2.9	0.7
Dimethachlor	50563-36-5	1.6	1.2
Dimethachlor-ESA		14	14										8.4	6.7
Dimethachlor-OXA	1086384-49-7	17	14
Dimethenamid	87674-68-8	0.4	0.5
Dimethenamid-ESA	205939-58-8	2.8	2.5
Dimethenamid-OXA	380412-59-9	2.9	2.2
Dimethoat	60-51-5	0.8	0.6
Dimethomorph	110488-70-5	19	7.7
Dinoseb	88-85-7	4.9	5.5
Diuron	330-54-1	0.9	0.8	15	5.4	4.5	2.5	5.6		10	2.4	12	1.8	55		4.8	32
Diuron-desdimethyl 1-(3-4-Dichlorophenyl)urea	2327-02-8	2.9	2.2
Diuron-desmonomethyl (DCPMU) 1-(3-4-Dichlorophenyl)-3-methylurea	3567-62-2	2.2	1.7
DMSA ( N-N-Dimethylaminosulfanilid)	4710-17-2	1.1	0.9			9.4
Dopamine	51-61-6	nd	nd
Doramectin	117704-25-3	24	6.2
Doxazosin	74191-85-8	1.8	1.5
Doxylamine	562-10-7	1.7	1.5							6.8
Dronedaron	141626-36-0	9.4	3.1
Dropropizine	17692-31-8	8.1	6.7
EDDP (2-Ethylidene-1-5-dimethyl-3-3-diphenylpyrrolidin)	30223-73-5	0.6	0.8	3.7						2.3
Efavirenz	154598-52-4	8	5
Emtricitabine	143491-57-0	12	8.3
Endrine	72-20-8	nd	nd
Ephedrine	299-42-3	1.4	0.9
Epinephrine	51-43-4	nd	nd
Epoxyconazole	133855-98-8	1.4	1.4
Eprosartan	133040-01-4	0.5	0.5
Erythromycin	114-07-8	33	25
Ethambutol	1070-11-7	nd	nd
Ethofumesat	26225-79-6	52	6.8
Ethofumesat-2-keto	26244-33-7	47	110
Ethylperfluoroctansulfonamidessigsaeure (N-EtFOSAA)	n.a.	9.4	nd
Etodolac	41340-25-4	0.6	0.7	4.3		0.9				5.2	2.2	2.2				2.3
Exemestan	107868-30-4	2.1	1.9
Fenamidone	161326-34-7	0.7	0.8
Fenhexamide	126833-17-8	33	40
Fenofibrat	49562-28-9	52	13
Fenofibric acid	42017-89-0	1.6	1.6
Fenoxycarb	79127-80-3	5.6	6.8
Fenpropidin	67306-00-7	2.8	2
Fenpropimorph	67306-03-0	8.5	1
Fexofenadine	83799-24-0	8	6.8							8.9
Fipronil	120068-37-3	0.6	0.7
Fipronil-sulfid	120067-83-6	0.8	0.5
Fipronil-sulfon	120068-36-2	0.8	0.4
Flecainid	54143-55-4	1	0.8							2.9	1.5	2.1
Flonicamid	158062-67-0	0.7	0.8
Fluazifop (free acid)	69335-91-7	0.7	0.7
Fluconazole	86386-73-4	3.5	4				2.1	2
Fludioxonil	131341-86-1	0.7	0.7
Fludrocortisone	514-36-3	9.1	8.7
Flufenacet	142459-58-3	7	6.3
Flufenacet-ESA	201668-32-8	1.4	1.2
Flufenacet-OXA	201668-31-7	3	2.8
Flufenamic acid	530-78-9	0.4	0.5	7.1						5.5	0.8	0.8				5.1
Flumioxazin	103361-09-7	4.7	11
Fluoxastrobin	361377-29-9	1	1.2
Fluoxetin	54910-89-3	2	0.7
Fluroxypyr (free acid)	69377-81-7	17	14
Flusilazol	85509-19-9	0.8	0.8
Fluvastatin	93957-54-1	5.2	8.2
Foramsulfuron	173159-57-4	0.9	0.7
Fosinopril	98048-97-6	16	5
Furosemid	54-31-9	0.5	0.9
Gabapentin	60142-96-3	2.5	1.4	23						29	18	24				26
Galaxolide	256393-37-0	3.2	1.6	16	2.6	9.7	21			8.8	12	14	8.9	11		13
Gemcitabin	95058-81-4	11	7.6
Genistein	446-72-0	22	19
Gentamicin	1403-66-3	nd	nd
Hexazinon	51235-04-2	2.1	1.4
Hydrochlorothiazide	58-93-5	4.6	4.7	37	11	8.1	19	11		88	79	83	35	38		40	24
Hydrocodone	125-29-1	0.8	0.7
Hydrocortisone	50-23-7	2.3	2.3
Ibandronat	114084-78-5	nd	nd
Ibuprofen	15687-27-1	4	4.9
Ifosfamid	3778-73-2	11	8.4
Imazamox	114311-32-9	1	0.8
Imidacloprid	138261-41-3	1	0.8
Imidacloprid-guanidine	115970-17-7	1.4	1.3
Imidacloprid-urea	120868-66-8	1.2	1.3
Iminostilben	256-96-2	9.2	18
Indomethacin	53-86-1	5.8	6.3							6
Iobitridol	136949-58-1	nd	nd
Iohexol	66108-95-0	84	110
Iomeprol	78649-41-9	86	110
Iopamidol	62883-00-5	82	100
Iopromid	73334-07-3	47	51													60
Ioversol	87771-40-2	nd	nd
Ioxitalamic acid	28179-44-4	370	420
Ioxynil	1689-83-4	0.6	0.6
IPBC ( Iodocarb)	55406-53-6	7.7	7.8
Iprodione	36734-19-7	nd	570
Iprovalicarb	140923-17-7	1.1	1.3
Irbesartan	138402-11-6	1	0.9	31			6.2			62	29	40	5.2			28
Irgarol	28159-98-0	1	0.8
Irgarol-descyclopropyl		2	1.5
Isoproturon	34123-59-6	0.8	0.7	1.5			1.8			1.2	2.6	2.3	4.2	4
Isoproturon-didemethyl 1-(4-Isoprophenyl)urea	56046-17-4	2.4	1.6
Isoproturon-monodemethyl 1-(4-Isoprophenyl)-3-methylurea	34123-57-4	2.1	1.4
Isoxadifen-ethyl	163520-33-0	5.2	5.1
Ketamine	6740-88-1	1	0.8
Ketoconazole	65277-42-1	12	11
Ketoprofen	22071-15-4	49	14
Kresoxim-methyl	143390-89-0	6	6.9
Lamotrigin	84057-84-1	0.7	0.7	15	13	10	13	18		42	48	45	24	44		25	19
Lansoprazole	103577-45-3	nd	nd
Lenacil	2164-08-1	2.2	1.8
Levamisol	14769-73-4	0.7	0.6	1.6						1.5	1	1	1.9			1.1
Levetiracetam	102767-28-2	6.9	4.3	18
Levofloxacin	100986-85-4	11	6.8
Lidocain	137-58-6	1.1	0.8	3.7			1.3			6.7	4.1	4.3	1.1			1.5
Linezolid	165800-03-3	1.4	0.9
Linoleic acid	60-33-3	nd	nd
Linuron	330-55-2	2.4	1.5
Lorazepam	846-49-1	8.7	7.9
Losartan	114798-26-4	1.8	1.5	5						4.1
Lovastatin	75330-75-5	5.7	6
Mandipropamid	374726-62-2	1	1.4
Maprotiline	10262-69-8	nd	nd
MCPA	94-74-6	0.7	0.8
MCPB	94-81-5	14	14
Mecoprop	93-65-2	0.4	0.4	6.7						1.4						0.9
Medazepam	2898-11-5	10	9.7
Mefenamic acid	61-68-7	6.1	3.2	9.6						5.8						3.5
Mefenpyr-diethyl	135590-91-9	1	1.1
Melamin	108-78-1	nd	nd
Mepanipyrim	110235-47-7	0.6	0.8
Meperidine	57-42-1	3.8	2.1
Mephedrone (4-Methylmethcathinon)	1189805-46-6	17	8.2
Mepivacaine	96-88-8	2.1	1.5
Meptazinol	54340-58-8	1.1	0.7
Meropenem	119478-56-7	nd	nd
Mesosulfuron-methyl	74223-64-6	nd	nd
Mesotrion	104206-82-8	3.9	5.4
Mesotrion-MNBA	110964-79-9	44	9.7
Metalaxyl	57837-19-1	0.8	0.6
Metamitron	41394-05-2	2.2	1.6
Metamitron-Desamino	36993-94-9	10	8
Metaxalone	1665-48-1	1.7	1.4
Metazachlor	67129-08-2	1.9	1.2
Metazachlor-ESA	172960-62-2	15	13
Metazachlor-OXA		17	13
Metconazole	125116-23-6	0.7	0.8
Metformine	657-24-9	0.7	0.4	130						78						87
Methadon	76-99-3	1.4	0.9
Methamphetamin	537-46-2	3.8	4.2
Methiocarb	2032-65-7	0.9	0.9
Methiocarb-sulfoxide	2635-10-1	1.6	1.3
Methomyl	16752-77-5	6.3	4.2
Methoxyfenozid	161050-58-4	nd	nd
Methsuximide	65928-58-7	42	34
Methylperfluoro-1-octanesulfonamidoacetic acid	n.a.	1.8	nd
Methylprednisolon	83-43-2	4	4.7
Metoclopramid	7232-21-5	11	6.6
Metolachlor	51218-45-2	0.5	0.5	1.1			0.9						0.7	1.2
Metolachlor-ESA	171118-09-5	0.9	1	17	8	2.4	19	3.2		2.9	4.3	3.8	5.3	7.3		2.1	2
Metolachlor-Morpholinon	120375-14-6	1.7	1.1
Metolachlor-OXA	152019-73-3	8.1	8.7				2.4
Metoprolol	37350-58-6	4.2	3.9	26		210				25	6.7	3.7		4.5		30
Metosulam	139528-85-1	0.8	0.7
Metoxuron	19937-59-8	9	7.8
Metrafenone	220899-03-6	1	0.7
Metribuzin	21087-64-9	1	0.7
Metribuzin-Desamino (DA)	35045-02-4	1.3	0.8
Metribuzin-Diketo (DK)	56507-37-0	nd	nd
Metronidazol	443-48-1	5.4	3.8
Metsulfuron-methyl	74223-64-6	0.8	0.8
Midazolam	59467-64-0	1	0.9
Minocyclin	10118-90-8	45	72
Moclobemid	71320-77-9	13	6.7
Monolinuron	1746-81-2	1.7	1.3
Monuron	150-68-5	2	1.4
Morphin	57-27-2	0.8	0.9
Myclobutanil	88671-89-0	1.3	1.6
Mycophenolic acid	24280-93-1	56	14
N-(4-Aminophenyl)-N-methyl-acetamid	119-63-1	7.3	7.3
N4-Acetyl-Sulfadiazine	127-74-2	1.5	1.2
N4-Acetyl-Sulfadimethoxine	24341-30-8	2.4	1.8
N4-Acetyl-Sulfamethazine	100-90-3	1.8	1.4
N4-Acetyl-Sulfamethoxazole	21312-10-7	1	1
N4-Acetyl-Sulfathiazole	127-76-4	1	1
Nafcillin	985-16-0	420	26
Naltrexon	16590-41-3	8.4	6.4
Napropamid	15299-99-7	6	6.3
Naproxen	22204-53-1	4.4	6.1	16						17						24
Nateglinide	105816-04-4	nd	nd
N-Desvenlafaxine	149289-30-5	0.9	0.9							2.9	3.8	2.9	2.2	2.5		1.9
Neohesperidin dihydrochalcon	20702-77-6	22	30
Neotam	165450-17-9	0.5	0.4
N-ethyl-4-methoxybenzamide	7403-41-0	nd	nd
Niclosamide	50-65-7	9.6	0.8
Nicosulfuron	111991-09-4	1.8	1.4
N-Methylacetanilid	579-10-2	8.4	7.1
N-N -Dimorpholinomethane	5625-90-1	nd	nd
N-N-Didesvenlafaxin	93413-77-5	13	9
N-N-diethyl-3-methylbenzamid (DEET)	134-62-3	1	0.8	14		5.1				13			11			6.8
NN-Dimethyldicylamin N-oxid	2605-79-0	5.6	1.8
N-N-dimethyl-N -(4-methylphenyl)-sulfamid	66840-71-9	1.3	0.9
N-N-Dimethylsulfamid	3984-14-3	nd	nd
N-O-Didesvenlafaxin	135308-74-6	3.9	4.2							9.7
Norfloxacin	70458-96-7	5.9	4.7
Noscapin	128-62-1	8.3	7.1
Nystatin	1400-61-9	470	200
O-Desvenlafaxin	93413-62-8	2.5	2.3	14	2.4	3.8				25	15	16	11	11		14	4.1
Octocrylen ( 2-Ethyl-2-cyano-3-3-diphenylacrylat)	6197-30-4	nd	nd
Olopatadine	113806-05-6	2.4	1.7
Orbencarb	34622-58-7	5.9	5
Oryzalin	19044-88-3	14	17
Oseltamivir	196618-13-0	2.3	1.7
Oseltamivir-carboxylat	187227-45-8	24	22
Oxacillin	66-79-5	9.4	35
Oxazepam	604-75-1	1	0.9	9.2	1.9		4.1			9	7.6	7.2	3.5			4.2	1.6
Oxcarbazepine	28721-07-5	3.3	4					2.1			7.6	6.4		7.3			11
Oxprenolol	6452-71-7	1	0.8
Oxybutynin	1508-65-2	0.9	0.9
Oxyfluorfen	42874-03-3	nd	9
Pantoprazol	102625-70-7	nd	nd
Paracetamol (3-Acetamidophenol)	103-90-2	11	6.5	140
Penciclovir	39809-25-1	8.7	7.5
Penconazol	66246-88-6	6.1	7.5
Pencycuron	66063-05-6	0.5	0.8
Perfluorobutanoic acid (PFBA)	375-22-4	0.08	0.1	3.6	2.8	3.8	1.8	1.2		30			24	44			24
Perfluorobutanesulfonic acid (PFBS)	29420-49-3	0.1	nd	0.2	0.7	1.6	0.3	0.8		0.9				1.8		0.2	1
Perfluorodecanoic acid (PFDA)	335-76-2	0.7	0.6
Perfluorododecanoic acid (PFDoA)	307-55-1	nd	nd
Perfluoroheptanoic acid (PFHpA)	375-85-9	0.1	nd	0.2	0.8	2.2		0.9		1				3.2		0.1	0.9
Perfluorohexanoic acid (PFHxA)	307-24-4	0.08	0.1	1.8	3.2	12				5.8			5.7	18		0.8	3.7
Perfluorohexanesulfonic acid (PFHxS)	3871-99-6	0.1	0.1	5.1	9.3	16	1	4.8		4			2.7	10		1.2	4
Perfluorononanoic acid (PFNA)	375-95-1	0.07	nd		0.4					1.8				2.2			1.4
Perfluorooctanoic acid (PFOA)	335-67-1	0.05	0.06	6.9	7.8	9.2		3.8		4.9			3.7	12		1.3	4.3
Perfluorooctane sulfonamido acetic acid (FOSAA)	n.a.	1	nd
Perfluorooctansulfonic acid (PFOS)	2795-39-3	0.7	0.6	17	25	48	1.1	3.5		13			6.2	47		3.6	9.4
Perfluorodecyl phosphate (8 2PAP)	n.a.	nd	nd
Perfluorooctyl phosphate (6 2PAP)	n.a.	nd	nd
Perfluoropentanoic acid (PFPA)	2706-90-3	0.1	nd		0.7	2				2.4			7.8	5.7		0.1	1.8
Perfluoroundecanoic acid (PFUnA)	2058-94-8	4.6	nd
Perfluorooctane sulfonamide (FOSA)	754-91-6	11	12
Perfluorotridecanoic acid (PFTrA)	376-06-7	nd	nd
Perindopril	82834-16-0	7.7	6.9
Pethoxamid	106700-29-2	6.4	6.2
Phenazone (Antipyrin- ID 2519)	60-80-0	0.9	0.8	1.2		2	9.3	32		1.3				3.6		3.7
Phenmedipham	13684-63-4	53	8.6
Phenylephrine	59-42-7	8.8	8.2
Phenytoine	57-41-0	39	24
Picaridine (Icaridin)	119515-38-7	32	6.2				8.6
Pinoxaden	243973-20-8	nd	nd
Pioglitazone	111025-46-8	13	9.6
Piperonyl butoxide	51-03-6	24	21
Pirimicarb	23103-98-2	0.4	0.4
Pravastatine	81093-37-0	5.9	7.7
Praziquantel	55268-74-1	13	9.5
Prednisolone	50-24-8	14	11
Prednisone	53-03-2	1.3	1.4
Pregabalin-rac	148553-50-8	47	680
Prilocain	721-50-6	1.3	1.4
Primidon	125-33-7	7.1	8.7
Prochloraz	67747-09-5	12	7.9
Progesterone	57-83-0	5.5	8.2
Prometone	1610-18-0	1	0.7			0.9								1.7
Prometryn	7287-19-6	0.8	0.8
Propachlor	1918-16-7	1.5	1.1
Propachlor-ESA	123732-85-4	1.7	1.5
Propachlor-OXA	70628-36-3	20	15
Propamocarb	24579-73-5	0.7	0.7
Propaquizafop	111479-05-1	5.1	1.7
Propazine-2-hydroxy ( Prometon-Hydroxy)	7374-53-0	1.5	1.4				2.6	3.4
Propiconazole	60207-90-1	0.7	0.7							2.7	2.3	2.3	2
Propranolol	525-66-6	5.7	4.8
Propyzamide	23950-58-5	7.3	8
Prosulfocarb	52888-80-9	1.2	0.9
Prothioconazole-desethio	120983-64-4	1.3	1.5
Pymetrozin	123312-89-0	1.2	1.1
Pyraclostrobin	175013-18-0	5.7	2.8
Pyridat	55512-33-9	nd	nd
Pyrimethanil	53112-28-0	1.3	0.9
Pyrimidinol	2814-20-2	nd	nd
Ranitidin	66357-35-5	1.1	1.1	1.2						2
Ranitidin-N-oxid	738557-20-2	0.6	0.6
Ranitidin-S-oxid	73851-70-4	4	4.3
Reserpin	50-55-5	24	83
Resveratrol	501-36-0	2.8	2.9	3.5												5.4
Ribavirin	36791-04-5	24	64
Rimantadin	13392-28-4	2.2	1.6
Rimsulfuron	122931-48-0	0.9	0.7
Ritalinic acid	19395-41-6	2.8	2.9				2.3			6.2						5.5
Ritonavir	155213-67-5	13	10
Rivastigmin	123441-03-2	2	1.4
Rosuvastatin	287714-41-4	7.8	6.5
Roxithromycin	80214-83-1	10	6.2
Rufinamid	106308-44-5	8.2	6.8
Saccharine	81-07-2	2.5	4.8	53		28		8.4		23						20
Simazine	122-34-9	4.9	4.6											4.9
Simazine-2-hydroxy	2599-11-3	0.8	0.6
Simeton	673-04-1	1.1	0.8		1.2	2.5								3.6			1.2
Simvastatin	79902–63–9	6.4	4.7
Sitagliptin	486460-32-6	3.4	2.4	23						21						23
Sotalol	3930-20-9	0.8	0.8	2.9						6.1	2.7	2.9	3.1			2.3
Spironolacton	52-01-7	nd	nd
Spiroxamin	118134-30-8	1.3	1.1
Sucralose	56038-13-2	8.5	13	88	37	25	66	32		160	160	160	88	120		85	52
Sulcotrion	99105-77-8	3.3	4
Sulcotrion-CMBA	53250-83-2	22	9.6
Sulfadiazine	68-35-9	1.3	0.6
Sulfadimethoxine	122-11-2	1	0.8
Sulfamethazine	57-68-1	0.4	0.3
Sulfamethoxazole	723-46-6	0.9	0.6	10	12	9	9.7	11		17	24	22	5.5	20		16	11
Sulfapyridine	144-83-2	0.7	0.5	1.3						4.9	8	7.7	1.8	1.3
Sulfathiazol	72-14-0	0.3	0.3
Sulfentrazon	122836-35-5	2.5	2.5
Sulpirid	15676-16-1	0.6	0.6	1.3	0.8					1.3	16	2.9		7.3
Surfynol 104A	126-86-3	nd	nd
Tebuconazole	107534-96-3	0.7	0.7
Tebufenozid	112410-23-8	10	13
Tebutam	35256-85-0	0.5	0.5
Teflubenzuron	83121-18-0	37	9.8
Telmisartan	144701-48-4	7.6	1.5	6.5						4.3
Tembotrione	335104-84-2	4.2	1.6
Tenofovir	147127-20-6	nd	nd
Tepraloxydim	149979-41-9	8.8	8.6
Terbacil	5902-51-2	1.2	1.3
Terbumeton	33693-04-8	1	nd			0.9							20	1.7
Terbutryn	886-50-0	1.1	0.8
Terbutylazine	5915-41-3	1.4	1.5											3.1
Terbutylazine-2-hydroxy	66753-07-9	3	2.8	1.7	1.6	1.9	2.6	3.4		1.6	1.7	1.6	3.9	2.1		2	1.6
Terbutylazine-desethyl	30125-63-4	2.3	1.5		0.9		5.2	5.2						1.6
Terbutylazine-desethyl-2-hydroxy	66753-06-8	1.6	1.4				1.5	1.3
Tetracycline	60-54-8	nd	nd
Tetraglyme	143-24-8	27	31
Tetrazepam	10379-14-3	21	10
Thiabendazol	148-79-8	2.4	1.9			2.6
Thiacloprid	111988-49​-9	1.4	1.1
Thiacloprid-amide	676228-91-4	6.5	6.4
Thiamethoxam	153719-23-4	0.8	0.8
Thifensulfuron-methyl	79277-27-3	3	3.3
Thiopental	76-75-5	23	63
Tiaprid	51012-32-9	0.7	0.6							2	1.7	1.5				1.2
Ticlopidin	55142-85-3	1.1	0.9
Tilidine	51931-66-9	2	1.6
Timolol	26839-75-8	1.5	1.4
Tolnaftat	2398-96-1	8.9	1.1
Torasemid	56211-40-6	8.2	nd
Tramadol	27203-92-5	2.5	2.2	14	2.2	3.5				24	15	15	10	11		14	3.9
Tramadol N-oxide	147441-56-3	1.1	0.7	2.6		1.5				4.4	4	4.1	2.027	5.2		3.3	1.5
Triclabendazol	68786-66-3	28	2.2
Triclocarban	101-20-2	nd	nd
Triclopyr	55335-06-3	nd	nd
Triclosan	3380-34-5	210	42			41										39
Triethylphosphat	78-40-0	9.4	9.7	12		52	25	12		16	11	9.3	28	17		29
Trifloxystrobin	141517-21-7	0.5	0.3
Triflusulfuron-methyl	126535-15-7	0.6	0.7
Trimethoprim	738-70-5	0.4	0.4	3.4		1.9				3.2				2.5		5
Trimipramin	739-71-9	1.7	1.2
Trinexapac-ethyl	95266-40-3	2	1.4
Tris(2-Chloropropyl)phosphate	6145-73-9	nd	nd	19		120	160	120		38
Tritosulfuron	142469-14-5	7.8	8
Trospium	10405-02-4	0.9	0.9	1.5						3.4	3.8	3.4				1.8
Tylosin	1401-69-0	nd	8.4
Ursodeoxycholic acid	128-13-2	8	8.6
Valganciclovir	175865-59-5	14	10
Valsartan	137862-53-4	4.6	4.4	31		5.3				44						53
Valsartanic acid	164265-78-5	3.5	4.7	31			4.5			86	30	19	3.6			51
Vancomycin	1404-90-6	nd	8.2
Venlafaxine	93413-69-5	0.9	0.9	6.4	2.8					15	16	15	12			5.6	3.9
Verapamil	152-11-4	7	5
Vildagliptine	274901-16-5	1.3	1.1	3.2			1.7			5.2	5.1	4.8	7.4	2.1		3.1	1.4
Xylometazoline	526-36-3	0.9	0.8
Zidovudine	30516-87-1	2.6	2.4
Zonisamide	68291-97-4	7.7	8.5		2.9	8.1					7.1	7.3
